# Supplementary material for: Application of the Allen Human Brain Atlas in Alzheimer’s disease and Parkinson’s disease
Source: Transl Neurodegener. 2026 Jul 23;15:33. doi: 10.1186/s40035-026-00566-0 (PMC13393942; doi:10.1186/s40035-026-00566-0)
Supplement: Supplementary file 2 — Additional file 2. Table S1. Detailed information of the 60 studies included in this review. [file 40035_2026_566_MOESM2_ESM.xlsx]

## Sheet: Sheet1
Table S1. Detailed information of the 60 studies included in this review
Disease category	Author, year	Aim of study	Main results	Study sample	Imaging modalities	AHBA data preprocessing and relating expression with other modality brain data									Identifying the spatial correlation between genes and neuroimages			Gene enrichment analyses		Code availability
						Anotation	Transforming probe-level data into gene-level data (Probe Filtering)	Transforming probe-level data into gene-level data (Probe Selection and Expression Value)	Sample Assignment (parcellations)	Sample Assignment (Hemisphere handling)	Sample Assignment (Brain structures)	Sample Assignment (Distance threshold)	Sample Assignment (Data normalization)	Gene filtering	Correlating methods between neuroimaging data and AHBA	Testing of significance (null model)	Testing of significance (Accounting for spatial effects in testing of significance)	Methods	Accounting for gene–gene coexpression and spatial effects in gene enrichment methods
AD	Yang et al., (2025)	investigating the link between excessive brain iron and transcriptional/cellular signatures in AD	Genes related to the distribution of iron accumulation were mainly enriched for protein phosphorylation and metal ion transport. Additionally, these genes were expressed in microglia and glutamatergic neurons.	30 AD patients from the China-Japan Friendship Hospital and 26 HC from the local community	QSM	Abagen toolbox ( re-annotated probe)	excluding probes with intensities below background noise in at least 50% of tissue samples	Abagen toolbox (detail NR)	Desikan–Killiany–Tourville atlas	left	cortical and subcortical	2 mm	scaled robust sigmoid	15,633 genes	PLS	spin-based spatial permutation test (5000 rotations)	yes	GO and KEGG enrichment	NR	NR
AD	Chu et al., (2025)	integrating gene expression with regional brain conductivity and PET (Aβ, tau) alterations	Electrical conductivity changes were associated with upregulated expression of genes involved in ion transport, cellular development, and signaling pathways.	97 participants from the Ruijin Neurobank of Alzheimer’s Disease and Dementia (RJNB-D) cohort study	T1 and multi-echo GRE MRI images; Aβ-PET and tau-PET	Abagen toolbox (detail NR)	excluding probes with intensities below background noise in at least 50% of tissue samples	Abagen toolbox (detail NR)	Desikan–Killiany–Tourville atlas	bilateral	cortical	NR	NR	15,633 genes	PLS	10,000 spin-based permutations	yes	GO enrichment	NR	NR
AD	Sepulcre et al., (2018)	examining spatial propagation of tau/Aβ pathology and relate it to cortical gene expression patterns	Tau and Aβ spreading patterns co-localize with distinct gene expression profiles—MAPT for tau and CLU for Aβ. Tau-associated genes are involved in microtubule organization and axonal integrity, while Aβ-associated genes relate to dendritic structure and APP transcriptional regulation	88 normal participants and 19 cognitively impaired participants from the HABS	T1 MRI; Tau PET and Aβ PET	NR	NR	NR	Desikan–Killiany–Tourville atlas	bilateral	cortical	NR	median values of the regional gene expression levels	21 AD-related genes	pearson correlation	NR	NR	GO enrichment	NR	yes
AD	Mattsson et al., (2019)	investigating the spatial and temporal stages of Aβ accumulation and to identify associated biological pathways	Model-weighted genes revealed biological pathways related to voltage-gated ion channels, neuropeptide signaling, and lipid transport	741 participants from the ADNI; 474 participants from the BioFINDER study	T1 MRI and Aβ PET	NR	NR	principal components analysis and first 100 components retained	Desikan–Killiany–Tourville atlas	bilateral	cortical	NR	NR	NR	imaging-defined spatial labeling and ordinal logistic regression	NR	NR	GO, KEGG, Reactome and Hallmark enrichment	NR	NR
AD	Yao et al., (2024)	integrating gene expression with postmortem paramagnetic and diamagnetic alterations	Genes highly expressed in regions with higher absolute diamagnetic susceptibility values were enriched for GO terms relating to cell cycle, cellular response to stress, post‐translational protein modification, macromolecule catabolic process, and chromatin organization.	two AD and two HC from National Human Brain Bank of China	APART-QSM from 7T MRI	Abagen toolbox (detail NR)	selecting genes with expression levels above a background threshold of 50%	Abagen toolbox (detail NR)	multi-modal parcellation atlas	right	cortical	NR	NR	15,633 genes	PLS	10,000 permutations based on sphere-projection-rotations	yes	GO enrichment	NR	NR
AD	Sanchez-Rodriguez et al., (2024)	determining the genes with whole-brain expressions to predict the Aβ and tau effects on neuronal activity	This analysis identified 756, 650, and 1987 genes, respectively, associated with Aβ-, tau-, and Aβ∙tau-driven activity changes. Notably, key genes such as SNCA, CLU, ADAM10, CD33, SYK, and RIPK2 were highlighted for their roles in synaptic signaling, amyloid processing, and microglial activation.	47 cognitively unimpaired and 16 AD subjects from Translational Biomarkers in Aging and Dementia (TRIAD) cohort	T1 MRI, rs-fMRI, diffusion weighted MRI, and Aβ and tau PET	NR	Gaussian kernel regression and leave-one-out cross-validation	probe with the highest prediction accuracy	Desikan–Killiany–Tourville atlas	bilateral	cortical	NR	average gene expression values for each region	19,469 genes	spearman correlation	brain activity generated through coupled Wilson-Cowan modules	NR	Metascape enrichment	NR	yes
AD	Mullins et al., (2022)	identifying gene expression patterns correlated with PET pathology and discriminative of AD and cognitively normal groups	NDUFS4 was linked to both FDG hypometabolism and tau deposition, suggesting a shared mitochondrial mechanism; CDK7, COX17, and BACE2 were specifically associated with tau pathology and metabolic dysfunction.	305 AD and 351 cognitively normal participants in the ADNI database	FDG-PET, Aβ and Tau-PET	Removed probes with no GO annotation or entrez-id	set expression below background as NA via PAC and removed probes missing more than 50% of samples	WGCNA library collapseRows function and the MaxMean method	sample-level	bilateral	cortical	NR	NR	13,753 genes	pearson correlation and partial least squares discriminant analysis	leave-one-out validation and 50 repeats two optimal number of components for each PET pathology	NR	database including KEGG, NCI-Nature, BioCarta, Science Signaling, Reactome, NetPath, and WikiPathways enrichment	NR	NR
AD	Anand et al., (2025)	quantifying spatial correspondence between AD-typical imaging signatures of tauopathy and regional expression levels	Network-aligned vulnerability genes, such as MAPT and TSPOAP1, were enriched in biological processes related to neuronal death, stress response, and metabolism, and were predominantly expressed in regions like the medial temporal lobe. Network-independent vulnerability genes, including PRNP and JAZF1, were more strongly associated with residual tau and linked to inflammation and amyloidosis. In c…	196 patients from the ADNI	T1 MRI, tau-PET, diffusion MRI	Abagen toolbox ( re-annotated probe)	filtering on their expression intensity relative to background noise	Abagen toolbox (detail NR)	Desikan–Killiany–Tourville atlas	bilateral	cortical	NR	NR	100 genes	pearson correlation	NR	NR	GO enrichment	NR	yes
AD	Yu et al., (2024)	identifying relationships between regional gene expression profiles and regional vulnerability to Aβ and tau pathologies	Regions with low expression of Aβ-associated genes were enriched in pathways related to peptide antigen processing and transmembrane protein complexes, whereas regions with high expression of tau-associated genes were enriched in synaptic and postsynaptic functions, cytosolic ribosomes, and axoneme assembly.	583 participants from the ADNI cohort and 110 participants from the Indiana Memory and Aging Study cohort	T1 MRI, Aβ and tau PET	Re-Annotator package	discarded samples with expression measures lower than the background in more than 50%	probe with the highest intensity	Desikan–Killiany–Tourville atlas	left	cortical	NR	normalized separately for each donor and then averaged across donors	15,745 genes	pearson correlation	Vasa’s spin test method (rotations = 10,000)	yes	GO enrichment	yes	yes
AD	Zheng et al., (2024a)	testing whether regional MAPT gene expression spatially aligns with tau deposition	Brain MAPT gene expression plays a significant role in explaining the regional variability of tau deposition in Alzheimer’s disease.	685 participants from ADNI , 18F-AV1451-A05, and BioFINDER-1	T1 MRI, Aβ and tau PET	NR	intensity-based filtering (>1%) and correlation-based filtering (Pearson r >0.3)	averaged across probes	Schaefer atlas	bilateral	cortical	NR	mean-centering normalized across donors	MAPT	pearson correlation	10,000 spatial permutations using Vasa’s spin test	yes	NR	NR	NR
AD	Montal et al., (2022)	investigating the genetic fingerprints related to regional vulnerability along the brain systems of tau accumulation	APOE and SLC1A2 emerged as central hub genes, both exhibiting high physical interaction with MAPT and influencing neurofibrillary tangle protein expression.	490 participants from HABS and ADNI	T1 MRI, Aβ and tau PET	NR	quality control filter	averaged within areas	Glasser atlas	left	cortical	NR	NR	10,027 genes	spearman Rho coefficient	permuting randomly the super-node edges 1000 times	yes	GO enrichment	NR	yes
AD	Luan et al., (2024)	predicting spatial pattern and annual change of tau-PET using multimodal gradient distances	Gene ontology enrichment analysis revealed that these genes were strongly involved in synaptic transmission, vesicle trafficking, and neuronal excitability. Protein–protein interaction network analysis further highlighted central hub genes such as DLG4, SYN1, SYT1, NRXN2, and BDNF—many of which are known to regulate synaptic structure and function.	351 participants from ADNI	T1 MRI, Aβ and tau PET, FDG-PET, rs-fMRI, receptor PET, myelin water fraction	NR	Pearson r > 0.3 and variogram modelling spatial variability	averaging across probes	Schaefer atlas	bilateral	cortical	NR	mean-centering normalization across donors	18,686 genes	spearman correlations for coupling; and linear regression for prediction	1,000 spin permutations via Vasa method (Neuromaps)	yes	GO enrichment	NR	NR
AD	Mullins et al., (2017a)	testing whether spatial patterns of IR-related gene expression in healthy brains align with spatial topography of AD plaques and tangles	Their results revealed strong negative correlations between tau pathology and the expression of several IR-related genes, including IRS1, AKT1–3, GSK3B, and GLUT1. Conversely, GLUT4 expression showed a positive correlation with tau density.	the density of plaques and tangles from a seminal histological study	converted histological study into spatial map	NR	NR	probe with the highest overall expression	Brodmann areas	NR	cortical	NR	averaged within a given Brodmann area	15 IR-related genes	pearson correlation	NR	NR	NR	NR	NR
AD	Mullins et al., (2017b)	investigating the link between AD atrophy patterns and IRS1 spatial expression	The spatial pattern of exosomal p-panTyr-IRS-1–associated atrophy showed a significant positive correlation with the normal regional expression of IRS-1	24 subjects from for a clinical trial	T1 MRI	NR	included samples significantly above background	strongest expression levels, and lowest standard deviation	whole-brain voxel-wise	bilateral	Whole-brain	NR	one-sample t-test on slopes across 6 donors	IRS1 gene	correlating sample expression with T-map values	NR	NR	NR	NR	NR
AD	Patel et al., (2020)	identifying genes with spatial expression patterns similar to the FDG-PET hypometabolism map	In AD, consistent hypometabolism was observed in the posterior cingulate, middle frontal gyrus, angular gyrus, and middle and inferior temporal regions. A donor in AHBA with a neurofibrillary tangle in the entorhinal cortex showed robust differential gene expression between the normal area and the hypometabolism area. In this brain, genes overexpressed in hypometabolic regions were enriched for E…	meta-analysis of FDG-PET studies from 1985 to 2012	FDG-PET	NR	using quality control data	mean-averaged across probes	activation likelihood estimation meta-analysis	NR	cortical	NR	per-donor tests and combine p-values across donors	15,143 genes	mapping tissue samples into the FDG-PET hypometabolism map	NR	NR	GO enrichment and single-nucleus RNA sequencing analysis	NR	yes
AD	Nugent et al., (2020)	integrating FDG-PET metabolism with expression of AD/Type 2 Diabetes risk genes	The study demonstrated that type2 diabetes risk-related genes exhibit different associations with cerebral glucose metabolism across cognitively healthy adults and AD patients.	386 HC and 335 probable AD from ADNI	FDG-PET	NR	NR	NR	Desikan–Killiany–Tourville atlas	left	cortical	NR	donor consistency ≥ 0.40	46 risk genes	pearson correlation	NR	NR	NR	NR	NR
AD	Zhang et al., (2021)	identifying AD-related MS changing patterns and related genes	Regions with decreased MS were significantly associated with a set of downregulated genes, which were enriched in neurons and astrocytes and involved in synaptic signaling, neurotransmitter release, and cognition	106 AD and 106 HC from ADNI	T1 MRI and diffusion tensor imaging	NR	NR	compiled transcription matrix	Desikan–Killiany–Tourville atlas	left	cortical	NR	ComBat harmonization	20,737 genes	PLS	NR	NR	GO enrichment	NR	NR
AD	Brusini et al., (2024)	integrating MS alterations with transcriptomics	Enrichment analyses revealed that MS-increased regions were associated with immune-related genes predominantly expressed in astrocytes, microglia, and oligodendrocyte precursors. In contrast, MS-decreased regions were linked to neuronal genes involved in transmembrane transport and energy metabolism	298 participants from ADNI	T1 MRI and diffusion MRI	reannotated and discarding those not matching a valid Entrez ID	filtered by expression intensity relative to background noise	differential stability	Desikan–Killiany–Tourville atlas	left	cortical	2 mm	robust sigmoid; within-donor averaging	15,633 genes	PLS	permuting the response variables 10000 times and bootstrapping	NR	cell-type analysis, and GO and KEGG enrichment	NR	NR
AD	Peng et al., (2025)	analyzing the relationships between MSN deviations and transcriptional level	Gene enrichment analysis demonstrated that these genes were significantly involved in synaptic-related biological processes, including synaptic signaling, synapse organization, and regulation of synapse structure or activity, as well as neurodegeneration pathways. Furthermore, cell-type mapping revealed that these MSN-associated genes were predominantly expressed in astrocytes and neurons.	243 subjects from OASIS-3	T1 MRI	discarded those without a valid Entrez ID	probes below background in ≥50% removed	differential stability	Schaefer atlas	left	cortical	2mm	standardized and averaged across donors	15,633 genes	PLS	permutation considering spatial autocorrelation (10,000 times) and bootstrapping analysis	yes	GO and KEGG enrichment, and cell-type analysis	NR	NR
AD	Zheng et al., (2025)	investigating the association between altered structural network gradients and cognitive function, and gene expression profiles	Genes contributing positively to the PLS1 were characterized by higher regional expression levels in areas exhibiting increased MSN gradient alterations in AD.	404 subjects from ADNI	T1 MRI	Abagen toolbox (detail NR)	remove probes not exceeding background in ≥50% of samples	differential stability	Desikan–Killian-1533	bilateral	cortical	2mm	standardizing data (detail NR) and ComBat harmonization	15,633 genes	PLS	permutation test (10 000 times) and bootstrapping (10 000 times)	NR	GO enrichment	NR	NR
AD	Yu et al., (2023)	investigating the association between gene expression and RMCS changes in the brain	ACHE, KLK6, APOC1, BCHE, and PSEN1 were negatively correlated with the RMCS, whereas KCNIP3, GSK3B, and SORL1 showed positive associations. Excitatory and inhibitory neuronal signatures were significantly positively correlated with RMCS, whereas endothelial cells and oligodendrocytes showed negative correlations.	1654 participants from ADNI	T1 MRI	Abagen toolbox (detail NR)	NR	NR	Brainnetome atlas	bilateral	cortical and subcortical	NR	NR	15,633 genes	PLS	BrainSMASH	yes	Metascape enrichment and cell-specific analysis	spatial auto-correlation method for cell-specific analysis	NR
AD	Zhao et al., (2024)	investigated alterations in the topographical structure and related gene expression and clinical phenotypes	This analysis revealed significant involvement in synaptic transmission, ion transport, and neuronal signaling pathways, indicating that synaptic dysfunction may underlie the observed macroscale structural disruptions.	7323 participants from nine datasets	T1 MRI	Abagen toolbox (detail NR)	NR	NR	Brainnetome atlas	bilateral	cortical and subcortical	NR	Liptak–Stouffer z-score and intraclass correlation coefficient	15,633 genes	PLS	NR	NR	Metascape and neurotransmitter analysis	NR	NR
AD	He et al., (2022)	defining altered default mode network regions, and identifying co-expression patterns	Genes were significantly enriched in pathways related to synaptic signaling and ERBB family regulation	meta-analysis of 16 rs-functional connectivity studies	functional MRI	Re-Annotator	keeping probes exceeding background noise in ≥50% of samples across donors	selecting the probe with highest cross-donor expression consistency	Glasser atlas (default mode network)	NR	cortical	NR	NR	946 genes	defining group-driven regions of interest; then test differential gene coexpression	differential co-expression and binary matrix factorization algorithm	NR	NR	NR	NR
AD	Zheng et al., (2024b)	Integrates functional network controllability with transcriptomic data	Genes linked to regions with increased network controllability were predominantly involved in ion channel regulation, synaptic signaling, and neuronal excitability. Conversely, genes associated with regions showing reduced controllability were enriched in neurotransmitter receptor activity, synaptic organization, and nervous system development	64 AD and 64 HC from ADNI	rs-fMRI	Abagen toolbox (detail NR)	NR	NR	Schaefer atlas	NR	cortical	NR	standardizing data (detail NR) and ComBat harmonization	15,633 genes	PLS	10,000 permutation tests for PLS1 significance and 10,000 bootstraps	NR	GO enrichment, tissue-specific expression analyses, and cell type analyses	NR	NR
AD	Wang et al., (2024a)	computed functional gradients and correlating with cognitive terms and gene expression profiles	These gradient alterations were spatially linked to gene expression profiles enriched in potassium ion transport and protein-containing complex remodeling.	813 subjects from 4 China hospitals	rs-fMRI	Abagen toolbox (detail NR)	NR	NR	Brainnetome atlas	bilateral	cortical	NR	site-wise regression and random-effects meta-analysis	15,633 genes	PLS	1,000 for NeuroSynth decoding; and 5000 for PLS significance	yes	GO enrichment	NR	NR
AD	Xie et al., (2021)	identifying a set of genes and proteins predictive of AD status	These spatial expression patterns showed strong correlations with brain activation maps related to “vision” and other cognitive functions such as memory and recognition, implicating the frontal cortex in both structural and functional disruptions in AD.	179 subjects from the Religious Orders Study and Memory and Aging Project	brain tissue omics (GWAS, RNA sequencing and Proteomics)	NA (used for post-hoc functional decoding)	NA	NA	prefrontal cortex	NA	NA	NA	NA	20 genes	NA	predictive modeling (logistic regression)	NA	KEGG enrichment	NR	yes
AD	Zheng et al., (2024c)	integrating gene expression with functional gradient alterations in AD	Genes associated with the altered gradients were enriched in neurobiological pathways—such as synaptic signaling, neuronal differentiation, and neurotransmitter transport	233 subjects from ADNI	rs-fMRI	Abagen toolbox (detail NR)	removing probes not exceeding background in 50% samples	differential stability	Schaefer atlas	bilateral	cortical	2mm	ComBat harmonization	15,633 genes	PLS	10,000 permutation tests amd bootstrapping (10,000 times) method	NR	GO and KEGG enrichment, tissue-specific expression, and cell-type enrichment	NR	NR
AD	Lu et al., (2024)	exploring structural atrophy and investigating the genetic mechanism	Twelve consistent genes were identified across all three stages: eight genes (ABCA7, SORCS1, SORL1, PILRA, PFDN1, PLXNA4, TRIP4, and CD2AP) showed positive associations with GMV, suggesting a protective role, while four genes (CD33, PLCG2, APOE, and ECHDC3) were negatively associated, implicating their detrimental roles.	332 participants from ADNI	T1 MRI	Re-annotator	probe above background noise ≥50% samples	most highly correlated with the RNA-seq values	voxel-wise	left	cortical and subcortical, and cerebellum	4.5mm radius sphere	NR	41 genes	PLS	NR	NR	GO and KEGG enrichment	NR	NR
AD	Tang et al., (2024)	meta-analysis of functional and structural brain abnormalities differences and investigating transcriptional profile and neurotransmitter systems	Enrichment analysis of functional changes-related genes indicated that functional abnormalities were associated with the G protein-coupled receptor signaling pathway, ion-gated channel activity, and transmembrane receptor functions. Structural changes were linked to cellular zinc ion homeostasis and detoxification of inorganic compounds, with both gene sets enriched in components of the biologica…	meta-analysis of 37 studies	rs-fMRI and T1 MRI	the latest National Center for Biotechnology Information annotation	intensity-based background filtering with a ≥50% sample criterion	guided by RNA-seq reference	Desikan-Killiany atlas	NR	cortical	2mm	scaled robust sigmoid; Jackknife sensitivity for meta results	10,028 genes (functional) and 15,633 genes (structural)	PLS	BrainSMASH	yes	GO enrichment and neurotransmitter analysis	NR	NR
AD	Li et al., (2025a)	integrated white matter functional alterations with gene expression	Spatial transcriptomic analysis revealed that these white matter dysfunctions are tightly linked to gene expression profiles enriched in biological processes including synapse organization, trans-synaptic signaling, and neuron projection development.	243 participants from OASIS-3 and 175 from ADNI	rs-fMRI and T1 MRI	reannotated (detail NR) and discard invalid Entrez ID	Intensity-based filtering (≥50% threshold)	differential stability	JHU white matter atlas and Harvard-Oxford cortical atlas	left	cortical and white matter	2mm	robust sigmoid normalization and averaged within donor then across donors	15,632 genes	PLS	5,000 permutations for PLS significance and a bootstrap	NR	GO and KEGG enrichment, cell-type enrichment, and protein‒protein interaction analysis	NR	yes
AD	Groot et al., (2021)	integrating regional grey matter atrophy patterns of cognitively-defined AD subgroups with gene expression	Shared gene expression correlated across subgroups involve mitochondrial and protein metabolism pathways, while subgroup-specific associations include cell cycle genes in AD-Memory, protein metabolism genes in AD-Language, and transcriptional regulation genes in AD-Visuospatial.	679 AD and 127controls from the Amsterdam Dementia Cohort	T1 MRI	NR	NR	NR	Desikan-Killiany atlas	left	cortical	Gaussian process interpolation	voxel-level interpolation then regions-of-interest extraction	18,686 genes	spearman correlation	NR	NR	Reactome and GO enrichment	NR	NR
AD	Adewale et al., (2021)	Proposed a spatiotemporal model integrating regional gene expression with multimodal imaging to identify genes modulating multifactorial brain alterations and cognitive decline	These genes were enriched in biological pathways related to apoptosis, glucose metabolism, inflammation, and oxidative stress, highlighting distinct molecular mechanisms underlying neurodegeneration and offering promising targets for personalized therapeutic strategies.	460 AD from ADNI	Aβ PET, tau PET, glucose metabolism PET, rs-fMRI, cerebral blood flow arterial spin labeling, and T1 MRI	NR	NR	probe with the highest prediction accuracy	Combine Julich atlas and Brodmann atlas	NR	NR	NR	each gene normalized by z-score across regions	976 genes	gene expression multifactorial causal modeling	trimmed scores regression, internal PCA, and leave-one-out validation	NA	NA	NA	Yes
AD	Yao et al., (2025)	integrating transcranial magnetic stimulation-related network reconfiguration, transcriptomic correlates of altered regions	Enrichment analyses revealed their involvement in cell-cell signaling, synaptic transmission, and transsynaptic communication. These genes were predominantly expressed in brain tissue, enriched in immune-related cell types, and showed peak expression during fetal and adolescent developmental stages.	73 patients from recruited from Drum Tower Hospital, Nanjing University School of Medicine	rs-fMRI and T1 MRI	Abagen toolbox (detail NR)	NR	NR	Schaefer atlas	NR	NR	NR	NR	15,633 genes	pearson correlation	NR	NR	GO enrichment, cell type-, protein‒protein interaction analysis, and developmental stage–specific expression analyses	NR	NR
AD	Thomas et al., (2017)	reviewing the association between AD and insulin resistance	Researchers have identified strong spatial correlations between AD-related genes and insulin resistance signaling components such as IRS-1, GSK-3β, and INSR.	6 donors from AHBA	None	NR	NR	mean expression of all probes mapping to each gene	NA	NA	NA	NR	NR	NA	NA	NA	NA	NA	NA	NR
AD	Park et al., (2012)	integrating whole-brain microarray gene expression with diffusion tensor images structural connectivity	These high-connectivity genes were used to construct a protein interaction network, highlighting key nodes such as GSK3B, CASP3, and GRIA1—proteins closely linked to amyloid precursor protein (APP) and implicated in synaptic dysfunction and neurodegeneration.	a 24 year old male	diffusion tensor imaging	NR	NR	NR	15 regions of interest from the FMRIB’s Integrated Registration and Segmentation Tool	bilateral	hippocampus and subcortical	NR	average z-score across samples within each pathway	473 genes	microarray sample coordinated to diffusion tensor imaging fiber pathways	NR	NR	protein interaction network integration	NR	NR
AD and PD	Pak et al., (2024)	integrating voxel-wise atrophy maps with transcriptomic atlas	In AD, both early- and late-onset forms showed strong positive associations between tissue loss and increased astrocyte and microglia densities, suggesting glial-driven vulnerability. In PD, oligodendrocyte abundance was most strongly linked to atrophy, highlighting the potential role of myelin dysfunction and glial pathology in PD progression.	107 AD patients and 73 HC from four centers for AD cohort; 232 PD patients and 118 HC from PPMI for PD cohort.	T1 MRI	NR	NR	Gaussian process regression	Desikan–Killiany–Tourville atlas	bilateral	whole-brain	NR	NR	cell-type marker genes	spearman correlation	NR	NR	cell-type enrichment	NR	NR
AD	Bustamam et al., (2017)	Combining MRI texture analysis and gene expression analysis for AD classification	Combined model reached an average value of accuracy of between 75% - 100% for binary classification of the whole brain data.	138 subjects from ADNI	T1 MRI	NR	NR	NR	NR	NR	whole-brain	NR	NR	1,054 genes	Bi-clustering	mean squared residue	NA	classification accuracy	NA	NR
AD	Lancour et al., (2020)	building region-specific gene co-expression networks and identifying novel AD-related genes	The analysis revealed that reproducible AD genes exhibit the strongest co-expression in late-stage cortical regions (those most severely affected by AD) and two statistically supported novel AD-related genes, EPS8 and HSPA2.	16,175 AD and 17,175 controls GWAS data	NA	NR	NR	mean expression of all probes mapping to each gene	NR	NR	cerebral cortex, cerebellum, and brain stem	NR	mixed effect model; leave-one-out ranking normalization	52 genes	gene–gene correlation	pearson correlation coefficient between a pair of genes	NR	external experimental evidence, and ortholog mapping	NR	NR
AD	Baik et al., (2022)	linking diagnosis effects on PET traits to spatial expression patterns to discover AD-related genes	Genes whose spatial expression patterns closely resemble those of PET imaging features with diagnostic relevance for Alzheimer’s disease were identified, including both known AD-related genes (e.g., AQP9, ADAMTS3, HDAC9, and NGB, as supported by the DisGeNET database) and numerous novel genes potentially associated with AD (e.g., ASB2, NPY1R, GLRA3, COL23A1, SPRN, CPNE8, TSPAN33, and KCNA3)	971 participants from ADNI	Aβ PET	NR	NR	NR	human connectome project multi-modal parcellation atlas	left	cortical	NR	NR	10,027 genes	pearson correlation	NR	NR	DisGeNET-based disease association checking	NR	NR
PD	Keo et al., (2020)	deriving transcriptomic signatures aligned to Braak stage regions	Modules negatively correlated with Braak stage were enriched for genes involved in dopamine synthesis and neuronal maintenance, showing higher expression in early-stage regions (R1–R3). In contrast, positively correlated modules were associated with immune activation, endothelial function, and stress response pathways, with elevated expression in late-stage regions (R4–R6).	donors or tissues from AHBA, UK Brain Expression Consortium, Genotype-Tissue Expression Consortium, Netherlands Brain Bank	NA	biomaRt, mapIds/hgu133plus2.db	removing probes expressed above background in <1% of samples; remove missing Entrez	collapseRows (max variance / highest connectivity rules)	NA	NR	Braak stage–related regions	NR	donor-wise analyses with random-effects meta-analysis and covariate/cell-type adjustments	20,017 genes	pearson correlation between gene expression and labels	NR	NR	GO enrichment and module-level enrichment	NR	yes
PD	Freeze et al., (2019)	mapping regional transcription to test prediction of seed location and early propagation	Brain regions with high expression of lysosomal and immune-related PD risk genes—such as GBA, TMEM175, HLA-DQA1, and IL1R2—were more likely to serve as seed regions and showed faster predicted arrival times of pathology.	232 PD and 113 HC from PPMI; 72 HC from the IIT Human Brain Atlas v.3	T1 MRI and diffusion MRI	NR	NR	averaged for each gene	78 region parcellation	NR	cortical and subcortical	NR	averaged across six donor brains	67 PD risk genes, top 10 differential stability genes; top 5 microglial and neuronal high-fidelity markers	network diffusion modelling	permuted across brain regions 10000 times	NR	gene functional classification	NR	NR
PD	Zheng et al., (2019)	building model integrating structural connectome, functional coactivation, and gene expression and predicting sequential neurodegenerative atrophy in PD	Regional gene expression profiles of SNCA and GBA determined the local synthesis and clearance rates of α-synuclein in the model.	237 PD and 118 controls from PPMI, 1027 structural connectome and 494 rs-fMRI from Human Connectome Project	T1 MRI, rs-fMRI and diffusion MRI	NR	NR	averaging probes within each gene	FreeSurfer atlas and ATAG atlas	left	cortical and subcortical (including substantia nigra)	1 mm	two-stage normalization across regions	SNCA, GBA	agent-based Susceptible-Infected-Removed propagation model	NR	NR	NR	NR	yes
PD	Yan et al., (2020)	building model integrating structural connectivity and gene expression	Using expression profiles of SNCA, GBA, and LRRK2 from the AHBA, the enhanced model quantitatively linked regional atrophy patterns to gene-regulated synthesis, clearance, and transmission of misfolded proteins.	234 PD, 114 HC from PPMI, and 203 HC from Human Connectome Project	T1 MRI and diffusion MRI	NR	NR	averaged across samples	Desikan-Killiany atlas and ATAG atlas	left	cortical and subcortical (including substantia nigra)	NR	averaged across 6 subjects	SNCA, GBA, LRRK2	agent-based Susceptible-Infected-Removed propagation model	5,000 multiple-comparison corrections for atrophy t-tests	NR	NR	NR	NR
PD	Thomas et al., (2021)	integrating cortical iron maps with regional gene expression	Genes significantly associated with the spatial pattern of cortical iron deposition in Parkinson's disease were enriched in biological processes related to heavy metal detoxification, synaptic function, and nervous system development, and are primarily expressed in astrocytes and glutamatergic neurons	96 PD and 35 controls recruited	QSM	NR	genes expressed above a 50% background threshold were retained	NR	Glasser atlas	left	cortical	NR	normalized (detail NR)	15,745 genes	PLS	10,000 spin (sphere-projection-rotation) permutations	yes	GO enrichment and cell-type enrichment	yes	yes
PD	Wang et al., (2024b)	identify cortical morphometric changes and correlating with spatial transcriptomic signatures	Genes associated with changes in morphometric similarity involved in astrocytes and neurons, and were functionally enriched in neuron‐specific biological processes related to trans‐synaptic signaling and nervous system development.	170 patients and 123 HC from the Affiliated Brain Hospital of Nanjing Medical University	T1 MRI	re-annotator	intensity-based background	RNA-seq correlation	Human Connectome Project atlas	left	cortical	NR	scaled robust sigmoid	10,027 genes	PLS	5,000 spherical spin permutations and bootstrapped gene weights	yes	GO and KEGG enrichment, and cell-type enrichment	NR	yes
PD	Ji et al., (2025)	deriving PD atrophy maps, and linking to transcriptomic imaging phenotypes	Spatial transcriptomic correlation identified 1,952 genes linked to this atrophy, enriched in key biological pathways and predominantly expressed in dopaminergic receptor neurons.	meta-analysis from 44 GMV studies and 48 PD and 26 HC from Wuxi People’s Hospital	T1 MRI	re-annotator	probes retained if above background in ≥50% samples	remove r<0.2; pick probe with strongest RNA-seq correlation	sample-centric approach	left	cortical	3mm-radius sphere	scaled robust sigmoid, Differential stability cutoff thresholds	5,013 genes	pearson correlation	BrainSMASH	yes	GO enrichment, tissue/cell-type specificity, protein‒protein interaction analysis, developmental spatiotemporal trajectories, and behavioral relevance	NR	NR
PD	Freeze et al., (2018)	integrate MRI atrophy with regional gene expression to identify gene-expression predictors of regional atrophy	Among 17 PD-related genes analyzed, LAG3 and NUCKS1 showed positive correlations with atrophy, while RAB5A showed a negative correlation, identifying them as key predictors of regional vulnerability.	149 PD and 64 HC from PPMI	T1 MRI	NR	NR	average all probes corresponding to a single gene	Desikan-Killiany atlas and FreeSurfer subcortical atlas	bilateral	cortical and subcortical	1.85 mm	averaged across six donors	17 genes	pearson correlation	used 1,000,000 simulations with gene expression randomly permuted across regions	NR	structural covariance network and behavioral analysis	NR	NR
PD	Yan et al., (2025)	mapping PD cortical morphometric abnormalities and linking to molecular pathways	These structural vulnerabilities are spatially correlated with gene expression profiles enriched for glucose metabolism, mitochondrial function, and post-translational histone modifications.	141 PD and 70 HC from local hospital	T1 MRI	NR	NR	NR	Schaefer atlas	bilateral	cortical	NR	NR	GO biological-process gene categories ( category-level co-expression)	spearman correlation	spin test and spatial-autocorrelation–preserving null model	yes	GO enrichment and neurotransmitter analysis	yes	NR
PD	Keo et al., (2021a)	integrating with PD cortical thickness patterns	Genes associated with cortical atrophy were found to be enriched in pathways related to mitochondrial translation, mitotic cell cycle regulation, DNA damage response, and ER-Golgi trafficking	149 patients from PROPARK cohort and 369 controls from separate cohort	T1 MRI	WGCNA collapseRows and removed probes without Entrez IDs	removed probes expressed above background in <1% of samples	1 probe keep; 2 probes select maxRowVariance; >2 probes select highest connectivity	Desikan-Killiany atlas	left	cortical	2 mm	averaged across six donors	20,017 genes	PLS	NR	NR	Reactome and clinical linear regressions	NR	yes
PD	Keo et al., (2021b)	using transcriptomics to characterize molecular signatures of structural covariance networks	Functional enrichment showed that these genes were involved in neurotransmitter signaling pathways, including G protein‐coupled receptor, GABAergic, glutamatergic, and serotonergic systems, as well as transcriptional regulation and synaptic plasticity. Notably, both networks exhibited high expression of cholinergic marker genes—particularly NPPA, SOSTDC1, and TYRP1	159 PD from Leiden University Medical Center and nearby university and regional hospitals	structural covariance networks from structural MRI	WGCNA collapseRows and removed probes without Entrez IDs	removed probes expressed above background in <1% of samples	1 probe keep; 2 probes select maxRowVariance; >2 probes select highest connectivity	9 structural covariance networks	bilateral	whole-brain	NR	combined via random-effects meta-analysis; differential stability assessing reproducibility	20,017 genes	network-level differential expression	NR	NR	Reactome and GO enrichment, cell-type marker enrichment, and disease-gene enrichment	NR	yes
PD	Zang et al., (2023)	integrating PD alterations in functional gradients and FDG metabolism and linking to transcriptomics	Genes enriched in biological processes including copper ion detoxification, cellular metabolic and catabolic pathways, and regulation of synaptic structure and transcriptional activity	34 PD and 25 HC for rs-fMRI analyses, and 33 PD and 25 HC for PET analyses from Xuanwu Hospital	FDG PET, rs-fMRI	NR	genes expressed above a 50% background threshold were retained	NR	Glasser atlas	left	cortical	NR	normalized (detail NR)	15,745 genes	PLS	10,000 spin (sphere-projection-rotation) permutations	yes	GO enrichment and clinical relevance	yes	yes
PD	Bu et al., (2025)	characterizing altered functional hierarchical organization in PD motor subtypes and identify underlying genetic mechanisms	PIGD-specific gradient disruptions are associated with additional gene sets enriched in immune-related cell types and Cort+ neurons.	207 participants from the First hospital of China Medical University	T1 MRI, rs-fMRI	abagen (Re-annotator)	intensity-based filtering	based on correlation to RNA-seq data	Schaefer atlas	left	cortical	NR	scaled robust sigmoid	15,675 genes	PLS	5,000 spherical-rotation (spin) permutations	yes	GO and KEGG enrichment, and cell-type enrichment	yes	NR
PD	Pisani et al., (2023)	meta-analytic structural phenotype linked to receptor gene expression	Grey matter loss correlated positively with 5-HT2a expression and negatively with 5-HT1a expression.	meta-analysis of 10 studies	T1 MRI	reannotated (detail NR)	NR	NR	Desikan-Killiany atlas	bilateral	cortical and subcortical	NR	NR	D1/D2 and 5-HT2a/5-HT1a gene	multiple linear regression	NR	NR	NR	NR	NR
PD	Li et al., (2025b)	An integrated framework linking rs-fMRI striatal gradients with neurotransmitter architecture and transcriptomics	Genes with positive weights were enriched in biological processes such as intracellular protein transport, membrane organization, and proteolysis, with KEGG pathways including mitophagy and Parkinson’s disease. Conversely, negatively weighted genes were linked to brain development, membrane potential regulation, and chromatin remodeling, with enrichment in cAMP and Rap1 signaling pathways.	126 PD and 40 HC recruited at First Hospital of China Medical University	rs-fMRI striatal gradients	abagen (detail NR)	NR	NR	Human Brainnetome Atlas	NR	striatum	NR	normalized (detail NR)	15,633 genes	PLS	spin permutation 5000 spherical rotations	yes	GO and KEGG enrichment, and neurotransmitter analysis	NR	yes
PD	Zarkali et al., (2020a)	structural connectivity loss in PD linked to transcriptomics	Interhemispheric loss was linked to downregulation of genes in the smoothened signaling pathway, enriched in glutamatergic neurons, while subcortical-cortical loss involved reduced expression of myelination-related genes, enriched in oligodendrocytes.	100 PD and 34 controls in UK center	T1 MRI and Diffusion weighted imaging	reannotated (detail NR)	NR	NR	Glasser and FreeSurfer subcortical atlas	left	cortical and subcortical	NR	normalized (detail NR)	15,745 genes	PLS	permuting predictor variables 1000 times based on sphere-projection-rotations	yes	GO enrichment, cell-type enrichment	yes	yes
PD	Zarkali et al., (2020b)	structural subnetworks and controllability with transcriptomic	Two gene modules were significantly associated with the visual hallucinations-subnetwork: the downregulated “cyan” module, enriched for genes involved in mRNA processing and chromatin organization, predominantly expressed in oligodendrocytes; and the upregulated “greenyellow” module, enriched for genes related to protein localization and membrane trafficking, primarily expressed in glutamatergic …	100 PD and 34 controls in UK center	T1 MRI and Diffusion weighted imaging	ReAnnotator	retained probes expressed above background in >50% of samples	selected based on highest intensity	Glasser and FreeSurfer subcortical atlas	left	cortical and subcortical	2 mm	scaled, outlier-robust sigmoid normalization	15,745 genes	module–trait correlation (biweight midcorrelation)	Network-Based Statistics (5000 permutations)	NR	GO and KEGG enrichment, cell-type enrichment	NR	yes
PD	Rittman et al., (2016)	functional network analysis integrated with regional MAPT/SNCA expression testing selective vulnerability	The degree of connectivity loss in PD patients was positively associated with MAPT expression levels. No significant associations were found with SNCA.	53 HC, 30 PD, 45 progressive supranuclear palsy from local hospital	T1 MRI, rs-fMRI	Probe specificity reassessed via BLAST; only probes with 100% homology retained	NR	NR	500-node Voronoi parcellation; 471 usable regions	bilateral	cortical and subcortical	nearest anatomical region matching	expression averaged across donors	MAPT and SNCA	pearson correlation	5,000 permutations	NR	behavioral relevance	NR	NR
PD	Vo et al., (2023)	longitudinal cortical atrophy progression mapped and linked to network architecture and gene-expression profiles	Genes most strongly linked to higher atrophy rates were enriched for mitochondrial and metabolic functions.	160 patients from PPMI	T1 MRI, rs-fMRI	abagen (detail NR)	retained signal-to-noise ratio relative to background of greater than 50%	cross-donor consistency in regional variation	Desikan-Killiany atlas	bilateral	cortical	2 mm	scaled robust sigmoid normalization; rescaled to unit interval	15,633 genes	PLS	spin-test nulls (10,000) using netneurotools; fsaverage spherical rotations with mirroring	yes	GO enrichment and PET receptor analysis	NR	NR
PD	Lin et al., (2021)	characterizing structural network plasticity after MR-guided focused ultrasound thalamotomy and link connectivity vulnerability to transcriptomics	Gene enrichment analyses revealed a strong dopaminergic signature, with elevated expression of genes related to D1/D2 receptors, dopamine transporters, and F-DOPA metabolism.	9 PD and 9 HC from a clinical trial	diffusion tensor imaging, T1, arterial spin labeling perfusion imaging, T2 lesion	abagen (detail NR)	Intensity-based probe filtering threshold 0.5	differential stability	Brainnetome atlas	NR	whole-brain	NR	NR	15,633 genes	pearson correlation	NR	NR	GO, KEGG, OMIM, CSEA enrichment and cell-type related enrichment	NR	yes
PD	Basaia et al., (2022)	model PD propagation link the propagation topology to genome-wide expression	This analysis revealed three distinct expression clusters, with TPST1 enriched in deep-layer projection neurons, and a separate group of proteins—such as GLO1, SH3BGRL3, and NUDT2—showing elevated expression in hippocampal and vascular cell populations.	154 PD and 60 controls from Scientific Institute and University	rs-fMRI	NR	NR	averaging multiple probes per gene	Desikan-Killiany atlas, FreeSurfer subcortical atlas and 21 PD-relevant nuclei	NR	cortical, subcortical and nuclei/brainstem structures	2.5mm	cross-donor median	20,737 genes	pearson correlation	BrainSMASH; 1000 surrogates	yes	GO enrichment and protein‒protein interaction analysis	yes	yes
Abbreviations：AD, Alzheimer’s Disease; PD, Parkinson’s disease; HC, healthy controls; FDG, Fluorodeoxyglucose; QSM, Quantitative Susceptibility Mapping; rs-fMRI, resting-state functional MRI; PLS, partial least squares; IR, insulin resistance; ADNI, Alzheimer’s Disease and Neuroimaging Initiative; HABS, Harvard Aging Brain Study; PPMI, Parkinson’s Progression Markers Initiative study; GWAS, genom…
